# Supplementary material for: Enhanced Bactericidal Effect of Calcinated Mg–Fe Layered Double Hydroxide Films Driven by the Fenton Reaction
Source: Int J Mol Sci. 2022 Dec 23;24(1):272. doi: 10.3390/ijms24010272 (PMC9820372; doi:10.3390/ijms24010272)
Supplement: Supplementary file 1 [file ijms-24-00272-s001.zip]

Archive with 1 entries (1 files):
- ijms-2058439-supplementary.pdf
